# Supplementary material for: COVID-19-associated fungal infections in Iran: A systematic review
Source: PLoS One. 2022 Jul 11;17(7):e0271333. doi: 10.1371/journal.pone.0271333 (PMC9273100; doi:10.1371/journal.pone.0271333)
Supplement: S3 File — (XLSX) [file pone.0271333.s003.xlsx]

## Sheet: Case reports
Study ID	DOI	Were patient’s demographic characteristics clearly described?	Was the patient’s history clearly described and presented as a timeline?	Was the current clinical condition of the patient on presentation clearly described?	Were diagnostic tests or assessment methods and the results clearly described?	Was the intervention(s) or treatment procedure(s) clearly described?	Was the post-intervention clinical condition clearly described?	Were adverse events (harms) or unanticipated events identified and described?	Does the case report provide takeaway lessons?
Abolghasemi 2021	10.1002/ccr3.4051	Yes	Yes	Yes	Yes	Yes	Yes	Unclear	Yes
Davoodi 2021	10.18502/cmm.7.2.7157	Yes	Yes	Yes	Yes	Yes	Yes	Unclear	Yes
Hakimifard 2021	10.1016/j.mycmed.2021.101124	Yes	No	Yes	Yes	Yes	Yes	Unclear	Yes
Heydarifard 2021	10.1002/ccr3.5009	Yes	Yes	Yes	Yes	Yes	Unclear	Unclear	Yes
Hosseinikargar 2021	10.1002/ccr3.4889	Yes	Yes	Yes	Yes	No	Unclear	Unclear	Yes
Karimi-Galougahi	10.1002/alr.22785	Yes	No	Yes	Yes	Unclear	No	Unclear	Yes
Khodavaisy 2021	10.18502/cmm.7.2.7031	Yes	Yes	Yes	Yes	Yes	Yes	Unclear	Yes
Mehrabi 2021	10.1155/2021/9745701	Yes	Yes	Yes	Yes	Yes	Yes	Yes	Yes
Mohammadi 2021	10.1186/s12879-021-06625-3	Yes	Unclear	Yes	Yes	Yes	Yes	Unclear	Yes
Nasri 2020	10.1007/s11046-020-00493-	Yes	Yes	Yes	Yes	Yes	Yes	Unclear	Yes
Ostovan 2021	10.1007/s13365-021-00996-8	Yes	Unclear	Yes	Yes	Yes	Yes	Unclear	Yes
Ranjbar-Mobarake 2021	10.1002/ccr3.4596	Yes	Yes	Yes	Yes	Yes	Yes	Unclear	Yes
Salehi	10.1111/myc.13255	Yes	No	Yes	Yes	Yes	Yes	Unclear	Yes
Sharifpour 2021	10.1002/ccr3.4822	Yes	Yes	Yes	Yes	Yes	Yes	Unclear	Yes
Tabarsi 2021	10.4269/ajtmh.21-0359	Yes	Yes	Yes	Yes	Yes	Unclear	Unclear	Yes

## Sheet: Case series
Study ID	DOI	Were there clear criteria for inclusion in the case series?	Was the condition measured in a standard, reliable way for all participants included in the case series?	Were valid methods used for identification of the condition for all participants included in the case series?	Did the case series have consecutive inclusion of participants?	Did the case series have complete inclusion of participants?	Was there clear reporting of the demographics of the participants in the study?	Were the outcomes or follow up results of cases clearly reported?	Was there clear reporting of the presenting site(s)/clinic(s) demographic information?	Was statistical analysis appropriate?
Veisi 2021	10.1177/11206721211009450	Yes	Yes	Yes	Yes	Yes	Yes	Yes	Yes	Not applicable

## Sheet: Cross-sectional studies
Study ID	DOI	Was the sample frame appropriate to address the target population?	Were study participants sampled in an appropriate way?	Was the sample size adequate?	Were the study subjects and the setting described in detail?	Was the data analysis conducted with sufficient coverage of the identified sample?	Were valid methods used for the identification of the condition?	Was the condition measured in a standard, reliable way for all participants?	Was there appropriate statistical analysis?	Was the response rate adequate, and if not, was the low response rate managed appropriately?
Arastehfar 2021	10.3390/jof7040280	Yes	Yes	Yes	Yes	Not applicable	Yes	Not applicable	Yes	Not applicable
Fazeli 2021	10.1111/myc.13351	Yes	Yes	Yes	No	Unclear	Yes	Not applicable	Yes	Not applicable
Ghazanfari 2021	10.3389/fmed.2021.649675	Yes	Yes	Yes	Yes	Yes	Yes	Not applicable	Yes	Not applicable
Pakdel 2021	10.1111/myc.13334	Yes	Yes	Yes	Yes	No	Yes	Not applicable	Unclear	Not applicable
Salehi 2020	10.1111/myc.13137	Yes	Yes	Yes	Yes	Unclear	Yes	Not applicable	Yes	Not applicable
Shirvani 2021	PMID: 34394367	Yes	Yes	Yes	No	Yes	Yes	Not applicable	Yes	Not applicable
