# Supplementary material for: COVID-19-associated fungal infections in Iran: A systematic review
Source: PLoS One. 2022 Jul 11;17(7):e0271333. doi: 10.1371/journal.pone.0271333 (PMC9273100; doi:10.1371/journal.pone.0271333)
Supplement: S4 File — (XLSX) [file pone.0271333.s004.xlsx]

## Sheet: Patients
first author#patient	age	gender	past medical history	drug history	COVID symptoms & signs	COVID diagnosis method	WBC(/µL)	Platelet(/µL)	Hb(g/dL)	CRP(mg/L)	ESR(mm/h)	LDH(u/L)	D-dimer	other lab data	ICU	Central venous catheter	mechanical ventilation	COVID treatment	corticosteroid	Antibiotic	days b/w COVID & fungal inf.	Fungal inf. Symptoms & signs	fungal inf. radiologic findings	Fungal inf. diagnosis method	AFST (MIC)	AFST (sensitive)	AFST (resistant)	Site of fungal inf.	Fungal agent (genus)	Fungal agent (species)	fungal inf. Treatment	outcome
Abolghasemi	66	female	0	0	fever (38.5°C), myalgia, dry cough, dyspnea, hypoxia (SpO2=87%)	RT-PCR, CT-scan	8500	257000	10.5	26				Cr=0.9	1		0	interferon beta 1a, dexamethasone	1	0	17	tachypnea, respiratory distress	Chest x ray: new progressive infiltration	serum GM, smear, culture, DNA sequencing	amphotericin B (≥16 μg/mL), itraconazole (1 μg/mL), voriconazole (0.5 μg/mL), caspofungin (MEC=1 μg/mL)	itraconazole, voriconazole	amphotericin B, caspofungin	lung	aspergillus	terreus	veroconazole ,caspofungin	dead
Arastehfar#1	70	female	Hematological malignancy	chemotherapy		RT-PCR									1	1	1			1	51			blood culture, PCR	Fluconazole (8 µg/mL), Voriconazole (0.032 µg/mL), Itraconazole(0.25 µg/mL), Anidulafungin (0.25 µg/mL), Caspofungin( 0.25 µg/mL), Amphotericin B(0.5 µg/mL)	Fluconazole, Voriconazole, Itraconazole, Anidulafungin, Caspofungin, Amphotericin B	0	blood	candida	glabrata	Fluconazole, Caspofungin	dead
Arastehfar#2	40	male	0	0		RT-PCR									1	1	1			1	27			blood culture, PCR	Fluconazole (0.5 µg/mL), Voriconazole (0.016 µg/mL), Itraconazole (0.06 µg/mL), Anidulafungin (0.06 µg/mL), Caspofungin (0.06 µg/mL), Amphotericin B(0.125 µg/mL)	Fluconazole, Voriconazole, Itraconazole, Anidulafungin, Caspofungin, Amphotericin B	0	blood	candida	albicans	Fluconazole	dead
Arastehfar#3	28	female	0	0		RT-PCR									1	1	1			1	6			blood culture, PCR	Fluconazole (0.125 µg/mL), Voriconazole (0.016 µg/mL), Itraconazole (0.25 µg/mL), Anidulafungin (0.016 µg/mL), Caspofungin (0.016 µg/mL), Amphotericin B (0.5 µg/mL) C. albicans (#111) Fluconazole (0.125 µg/mL), Voriconazole (0.016 µg/mL), Itraconazole (0.125 µg/mL), Anidulafungin (0.016 µg/mL), Caspofungin (0.016 µg/mL), Amphotericin B( 0.5 µg/mL)	Fluconazole, Voriconazole, Itraconazole, Anidulafungin, Caspofungin, Amphotericin B	0	blood	candida	albicans	Fluconazole, Caspofungin	dead
Arastehfar#4	68	female	0	0		RT-PCR									1	1	1			1	31			blood culture, PCR	Fluconazole (64 µg/mL), Voriconazole (2 µg/mL), Itraconazole (8 µg/mL), Anidulafungin (4 µg/mL), Caspofungin( 4 µg/mL), Amphotericin B(0.03 µg/mL)	Amphotricin B	Fluconazole, Voriconazole, Itraconazole, Anidulafungin, Caspofungin	blood	rhodotorula	mucilaginosa	Fluconazole	alive
Arastehfar#5	69	female	Endocervical cancer, DM	chemotherapy		RT-PCR									1	1	1			1	4			blood culture, PCR	Fluconazole (2 µg/mL), Voriconazole (0.03 µg/mL), Itraconazole (0.25 µg/mL), Anidulafungin (0.125 µg/mL), Caspofungin (0.125 µg/mL), Amphotericin B(0.5 µg/mL) C. glabrata (#122) Fluconazole( 4 µg/mL), Voriconazole (0.03 µg/mL), Itraconazole (0.25 µg/mL), Anidulafungin (0.25 µg/mL), Caspofungin( 0.25 µg/mL), Amphotericin B(0.5 µg/mL)	Fluconazole, Voriconazole, Itraconazole, Anidulafungin, Caspofungin, Amphotericin B	0	blood	candida	glabrata	Fluconazole, Caspofungin	dead
Arastehfar#6	27	male	0	0		RT-PCR									1	1	0			1	5			blood culture, PCR	Fluconazole (64 µg/mL), Voriconazole (16 µg/mL), Itraconazole (16 µg/mL), Anidulafungin( 1 µg/mL), Caspofungin (2 µg/mL), Amphotericin B(1 µg/mL)	0	Fluconazole, Voriconazole, Itraconazole, Anidulafungin, Caspofungin, Amphotricin B	blood	candida	albicans	Fluconazole, Caspofungin	dead
Arastehfar#7	75	male	ovarian cancer	chemotherapy		RT-PCR									1	1	1			1	1			blood culture, PCR	Fluconazole (8 µg/mL), Voriconazole (0.125 µg/mL), Itraconazole (4 µg/mL), Anidulafungin (1 µg/mL), Caspofungin (1 µg/mL), Amphotericin B(1 µg/mL)	Voriconazole	Fluconazole, Itraconazole, Anidulafungin, Caspofungin, Amphotricin B	blood	candida	albicans	Fluconazole, Caspofungin	dead
Arastehfar#total	median=68	57% female	43% cancer	43% chemotherapy		RT-PCR									1	1	0.72			1				blood culture, PCR				blood	candida	albicans (57.2%), glabrata (28.4%), Rhodotorula mucilaginosa (14.2%)	Fluconazole, Caspofungin	85.7% dead
Davoodi	66	male	aortic valve and mitral valve replacement	warfarin, losartan, furosemide	fever, shortness of breath, cough, seizure, lethargy, headache, hypoxia(SpO2=85%)	RT-PCR, CT-scan	2650		11.3	43	76	877		neutrophil=76%, lymphocyte=22%, MCV=79, RBC= 3.95	1		1	acetaminophen, naproxen, diphenhydramine, vitamin c, remdesivir, ceftriaxone, fluticasone propionate	1	1	10	prolonged fever	TEE: vegetation	blood culture, PCR	fluconazole (1 μg/ml), voriconazole (0.063 μg/ml), posaconazole (0.5 μg/ml), amphotericin B (0.25 μg/ml) and itraconazole (0.5 μg/ml). caspofungin (4 μg/ml), anidulafungin (2 μg/ml), micafungin (4 μg/ml)	fluconazole, voriconazole , posaconazole , amphotericin B, itraconazole	caspofungin, anidulafungin, micafungin	blood, endocardium	candida	tropicalis	Liposomal amphotericin B	dead
Fazeli#1	59	female	Asthma, DM, HTN			clinical									1			interferon beta-1a, sofosbuvir + daclatasvir, remdesivir, dexamethasone, methylprednisolone	1	0	30	periorbital and retro-orbital pain, restriction of eye movements, rapid vision loss, proptosis, headache, lethargy, rhinorrhea, epistaxis	PNS CT Scan: pereorbital edema, protrusion of the eye globe, soft-tissue thickness along the paranasal sinuses (pansinusitis)	histopathology, direct microscopy				rhino-sino-orbital	mucorales		liposomal amphotericin B, debridement, FESS	dead
Fazeli#10	54	female	DM, kidney transplantation, CKD, HTN			RT-PCR									0			interferon beta-1a, IVIg, Dexamethasone, prednisolone, methylprednisolone	1	1	45	periorbital and retro-orbital pain, restriction of eye movements, slowly vision loss, ptosis, headache	PNS CT Scan: soft-tissue thickness along the paranasal sinuses (pansinusitis)/ MRI: pan-sinusitis, a subprisute abscess near the left papillary lamina that extends into the orbital space, causing compression of the medial rectus muscle	histopathology, direct microscopy				rhino-sino-orbital	mucorales		liposomal amphotericin B, debridement, FESS	alive
Fazeli#11	57	male	DM			RT-PCR, CT-scan									0			favipiravir, sofosbuvir+daclatasvir, dexamethasone	1	0	33	rhinorrhea, epistaxis	PNS MRI: soft-tissue thickness along the paranasal sinuses (maxillary, ethmoid, sphenoid)	histopathology, direct microscopy				rhino-sino	mucorales		amphotericin B, debridement	alive
Fazeli#12	48	male	DM, IHD, CKD, HTN			RT-PCR, CT-scan									1			interferon beta-1a, sofosbuvir + daclatasvir, remdesivir, dexamethasone, methylprednisolone	1	1	20	periorbital and retro-orbital pain, restriction of eye movements, rapid vision loss, headache, lethargy, rhinorrhea, facial numbness, facial weakness	PNS CT Scan: soft-tissue thickness along the maxillary sinuses, left eye proptosis, haziness and stranding in retrobulbar space	histopathology, direct microscopy				rhino-sino-orbital	mucorales		liposomal amphotericin B, debridement, FESS, eye exenteration	dead
Fazeli#2	64	male	IHD, guillain-barré syndrome			RT-PCR, CT-scan															50	headache, lethargy, rhinorrhea, facial numbness	PNS CT Scan: soft-tissue thickness along the paranasal sinuses, sinus opacification	histopathology, direct microscopy				rhino-sino	mucorales		liposomal amphotericin B, debridement, FESS	alive
Fazeli#3	65	male	DM, HTN, IHD			CT-scan															15	periorbital and retro-orbital pain, restriction of eye movements, rapid vision loss, proptosis	PNS CT Scan: soft-tissue thickness along the paranasal sinuses (maxillary, ethmoid, sphenoid), orbital fat stranding, increasing the thickness of the extraocular muscles	histopathology, direct microscopy				rhino-sino-orbital	mucorales		liposomal amphotericin B, debridement, eye exenteration	dead
Fazeli#4	67	female	DM, asthma, rheumatoid arthritis, hypothyroidism			RT-PCR, CT-scan											1	interferon beta-1a, sofosbuvir + daclatasvir, remdesivir, dexamethasone	1	1	18	periorbital and retro-orbital pain, restriction of eye movements, rapid vision loss, proptosis, headache, lethargy, rhinorrhea, facial numbness	PNS CT Scan: soft-tissue thickness along the paranasal sinuses (maxillary, ethmoid, sphenoid), increase in thickness in the left rectus medial muscle	histopathology, direct microscopy				rhino-sino-orbital	mucorales		liposomal amphotericin B, debridement, FESS	dead
Fazeli#5	79	female	IHD			RT-PCR, CT-scan									0			dexamethasone, prednisolone	1	1	29	periorbital and retro-orbital pain, restriction of eye movements, rapid vision loss, proptosis, headache, lethargy, rhinorrhea, facial numbness	PNS CT Scan: soft-tissue thickness along the paranasal sinuses (maxillary, ethmoid, sphenoid)	histopathology, direct microscopy				rhino-sino-orbital	mucorales		liposomal amphotericin B, debridement	dead
Fazeli#6	58	female	DM, HTN			RT-PCR, CT-scan									0			interferon beta-1a, sofosbuvir + daclatasvir, remdesivir, dexamethasone	1	1	8	periorbital and retro-orbital pain, restriction of eye movements, rapid vision loss, headache, rhinorrhea, facial numbness	PNS CT Scan: soft-tissue thickness along the paranasal sinuses (maxillary, ethmoid, sphenoid)	histopathology, direct microscopy				rhino-sino-orbital	mucorales		liposomal amphotericin B, debridement, eye exenteration	alive
Fazeli#7	61	female	DM			RT-PCR, CT-scan									0						14	periorbital and retro-orbital pain, restriction of eye movements, rapid vision loss, headache, lethargy, rhinorrhea, facial numbness	PNS CT Scan: soft-tissue thickness along the paranasal sinuses (maxillary, ethmoid, sphenoid)/ MRI: cavernous and selatorcia dilatation, which suggests cavernous sinus thrombosis	histopathology, direct microscopy				rhino-sino-orbital	mucorales		amphotericin B, debridement	dead
Fazeli#8	46	female	DM, HTN			RT-PCR, CT-scan									0			interferon beta-1a, sofosbuvir + daclatasvir, remdesivir, dexamethasone	1	1	16	periorbital and retro-orbital pain, restriction of eye movements, rapid vision loss, headache, lethargy, rhinorrhea, facial numbness, facial weakness	PNS CT Scan: soft-tissue thickness along the paranasal sinuses (maxillary, ethmoid, sphenoid)	histopathology, direct microscopy				rhino-sino-orbital	mucorales		liposomal amphotericin B, debridement, FESS	dead
Fazeli#9	87	male	DM, HTN			CT-scan									0			interferon beta-1a, sofosbuvir + daclatasvir, dexamethasone	1	1	30	periorbital and retro-orbital pain, restriction of eye movements, rapid vision loss, headache, lethargy, rhinorrhea, epistaxis, facial numbness, facial weakness	PNS CT Scan: soft-tissue thickness along the maxillary sinuses, left eye proptosis, haziness and stranding in retrobulbar space	histopathology, direct microscopy				rhino-sino-orbital	mucorales		liposomal amphotericin B, debridement, FESS, eye exenteration	dead
Fazeli#total	mean=62.08, median=60	58.33% female	DM(83.33%), HTN (58.33%), IHD (33.33%), CKD(16.66%)			clinical, RT-PCR, CT-scan	10250		11.35		52.57	759.86		lymphocyte=970, neutrophil=7540, BS=316.10, Cr=2.44, SGOT=22.12, SGPT=27, ALP=267.62					0.75		mean=25.66			histopathology, direct microscopy				rhino-sino-orbital(83%), rhino-sino (17%)	mucorales		Amphotericin B or liposomal amphotericin B alone or in combination with surgical debridement or orbital exenteration	66.7% dead
Ghazanfari#1	63	female	DM, HTN			RT-PCR, CT-scan									1		1	ceftriaxone, azithromycin, vancomycin, imipenem, dexamethasone	1	1				BAL culture				lung	fusarium	fujikuroi		dead
Ghazanfari#10	75	female	DM, HTN, IHD			RT-PCR, CT-scan									1		1	ceftriaxone, azithromycin, vancomycin, imipenem, dexamethasone	1	1				BAL culture, BAL GM, serum GM				lung	aspergillus	flavus		dead
Ghazanfari#11	84	female	DM, HTN, CKD			RT-PCR, CT-scan									1		1	ceftriaxone, azithromycin, vancomycin, imipenem, dexamethasone	1	1				BAL culture, BAL GM				lung	aspergillus	flavus		dead
Ghazanfari#12	67	female	DM, HTN, CKD, IHD			RT-PCR, CT-scan									1		1	ceftriaxone, azithromycin, vancomycin, imipenem, dexamethasone	1	1				BAL culture, BAL GM				lung	Diaporthe	foeniculina		dead
Ghazanfari#13	67	female	DM, HTN, IHD			RT-PCR, CT-scan									1		1	ceftriaxone, azithromycin, vancomycin, imipenem, dexamethasone	1	1				BAL culture, BAL GM, serum GM				lung	aspergillus	flavus		dead
Ghazanfari#14	59	female	IHD			RT-PCR, CT-scan									1		1	ceftriaxone, azithromycin, vancomycin, imipenem, dexamethasone	1	1				BAL culture, BAL GM				lung	fusarium	incarnatum		dead
Ghazanfari#15	63	female	DM			RT-PCR, CT-scan									1		1	ceftriaxone, azithromycin, vancomycin, imipenem, dexamethasone	1	1				BAL culture, BAL GM				lung	aspergillus	fumigatus		dead
Ghazanfari#16	71	female	HTN, CKD, IHD			RT-PCR, CT-scan									1		1	ceftriaxone, azithromycin, vancomycin, imipenem, dexamethasone	1	1				BAL culture, BAL GM, serum GM				lung	aspergillus	japonicus		dead
Ghazanfari#17	76	male	HTN, IHD			RT-PCR, CT-scan									1		1	ceftriaxone, azithromycin, vancomycin, imipenem, dexamethasone	1	1				BAL culture, BAL GM				lung	aspergillus	flavus		dead
Ghazanfari#18	62	female	DM			RT-PCR, CT-scan									1		1	ceftriaxone, azithromycin, vancomycin, imipenem, dexamethasone	1	1				BAL culture, BAL GM, serum GM, Serum ß-D-Glucan				lung	aspergillus	niger		dead
Ghazanfari#19	68	female	HTN, IHD			RT-PCR, CT-scan									1		1	ceftriaxone, azithromycin, vancomycin, imipenem, dexamethasone	1	1				BAL culture, BAL GM, serum GM, Serum ß-D-Glucan				lung	aspergillus	flavus		dead
Ghazanfari#2	67	male	asthma			RT-PCR, CT-scan									1		1	ceftriaxone, azithromycin, vancomycin, imipenem, dexamethasone	1	1				BAL culture				lung	aspergillus	fumigatus		dead
Ghazanfari#20	49	female	0			RT-PCR, CT-scan									1		1	ceftriaxone, azithromycin, vancomycin, imipenem, dexamethasone	1	1				BAL culture, BAL GM				lung	fusarium	solani		dead
Ghazanfari#21	62	male	previous TB			RT-PCR, CT-scan									1		1	ceftriaxone, azithromycin, vancomycin, imipenem, dexamethasone	1	1				BAL culture, BAL GM				lung	aspergillus	flavus		dead
Ghazanfari#22	75	male	HTN, IHD			RT-PCR, CT-scan									1		1	ceftriaxone, azithromycin, vancomycin, imipenem, dexamethasone	1	1				BAL culture, BAL GM				lung	aspergillus	flavus		dead
Ghazanfari#23	74	male	HTN, IHD, asthma			RT-PCR, CT-scan									1		1	ceftriaxone, azithromycin, vancomycin, imipenem, dexamethasone	1	1				BAL culture, BAL GM				lung	aspergillus	flavus		dead
Ghazanfari#24	52	female	DM, HTN, IHD			RT-PCR, CT-scan									1		1	ceftriaxone, azithromycin, vancomycin, imipenem, dexamethasone	1	1				BAL culture, serum GM, Serum ß-D-Glucan				lung	aspergillus	flavus		dead
Ghazanfari#25	40	male	previous TB			RT-PCR, CT-scan									1		1	ceftriaxone, azithromycin, vancomycin, imipenem, dexamethasone	1	1				BAL culture				lung	aspergillus	niger		dead
Ghazanfari#26	59	female	IHD			RT-PCR, CT-scan									1		1	ceftriaxone, azithromycin, vancomycin, imipenem, dexamethasone	1	1				BAL culture, BAL GM				lung	aspergillus	flavus		dead
Ghazanfari#27	59	female	HTN, IHD			RT-PCR, CT-scan									1		1	ceftriaxone, azithromycin, vancomycin, imipenem, dexamethasone	1	1				BAL culture				lung	aspergillus	japonicus		dead
Ghazanfari#28	62	female	DM, hypothyroidism, intestinal cancer			RT-PCR, CT-scan									1		1	ceftriaxone, azithromycin, vancomycin, imipenem, dexamethasone	1	1				BAL culture				lung	aspergillus	flavus		alive
Ghazanfari#29	67	male	0			RT-PCR, CT-scan									1		1	ceftriaxone, azithromycin, vancomycin, imipenem, dexamethasone	1	1				BAL culture, BAL GM				lung	aspergillus	flavus		alive
Ghazanfari#3	61	male	CML			RT-PCR, CT-scan									1		1	ceftriaxone, azithromycin, vancomycin, imipenem, dexamethasone	1	1				BAL culture				lung	aspergillus	flavus		dead
Ghazanfari#30	59	female	0			RT-PCR, CT-scan									1		1	ceftriaxone, azithromycin, vancomycin, imipenem, dexamethasone	1	1				serum GM				lung				dead
Ghazanfari#31	89	male	HTN, asthma			RT-PCR, CT-scan									1		1	ceftriaxone, azithromycin, vancomycin, imipenem, dexamethasone	1	1				serum GM				lung				dead
Ghazanfari#32	79	female	DM, HTN			RT-PCR, CT-scan									1		1	ceftriaxone, azithromycin, vancomycin, imipenem, dexamethasone	1	1				serum GM				lung				dead
Ghazanfari#33	82	male	DM, HTN			RT-PCR, CT-scan									1		1	ceftriaxone, azithromycin, vancomycin, imipenem, dexamethasone	1	1				serum GM				lung				dead
Ghazanfari#34	72	female	HTN, CKD			RT-PCR, CT-scan									1		1	ceftriaxone, azithromycin, vancomycin, imipenem, dexamethasone	1	1				BAL GM				lung				dead
Ghazanfari#35	72	male	DM, HTN, IHD			RT-PCR, CT-scan									1		1	ceftriaxone, azithromycin, vancomycin, imipenem, dexamethasone	1	1				serum GM				lung				dead
Ghazanfari#36	62	male	DM, HTN, IHD			RT-PCR, CT-scan									1		1	ceftriaxone, azithromycin, vancomycin, imipenem, dexamethasone	1	1				serum GM				lung				dead
Ghazanfari#37	65	male	CKD, HTN, IHD			RT-PCR, CT-scan									1		1	ceftriaxone, azithromycin, vancomycin, imipenem, dexamethasone	1	1				serum GM				lung				dead
Ghazanfari#38	73	male	HTN, IHD			RT-PCR, CT-scan									1		1	ceftriaxone, azithromycin, vancomycin, imipenem, dexamethasone	1	1				BAL GM				lung				dead
Ghazanfari#39	72	female	DM			RT-PCR, CT-scan									1		1	ceftriaxone, azithromycin, vancomycin, imipenem, dexamethasone	1	1				serum GM				lung				dead
Ghazanfari#4	48	male	asthma			RT-PCR, CT-scan									1		1	ceftriaxone, azithromycin, vancomycin, imipenem, dexamethasone	1	1				BAL culture, BAL GM, Serum ß-D-Glucan				lung	aspergillus	fumigatus		dead
Ghazanfari#40	25	male	previous TB, HIV			RT-PCR, CT-scan									1		1	ceftriaxone, azithromycin, vancomycin, imipenem, dexamethasone	1	1				serum GM				lung				alive
Ghazanfari#5	84	male	HTN, renal failure			RT-PCR, CT-scan									1		1	ceftriaxone, azithromycin, vancomycin, imipenem, dexamethasone	1	1				BAL culture, BAL GM				lung	fusarium	incarnatum		dead
Ghazanfari#6	77	female	HTN, IHD			RT-PCR, CT-scan									1		1	ceftriaxone, azithromycin, vancomycin, imipenem, dexamethasone	1	1				BAL culture, BAL GM				lung	fusarium	equiseti		dead
Ghazanfari#7	82	male	0			RT-PCR, CT-scan									1		1	ceftriaxone, azithromycin, vancomycin, imipenem, dexamethasone	1	1				BAL culture, BAL GM, Serum ß-D-Glucan				lung	aspergillus	japonicus		dead
Ghazanfari#8	74	female	DM, HTN			RT-PCR, CT-scan									1		1	ceftriaxone, azithromycin, vancomycin, imipenem, dexamethasone	1	1				BAL culture, BAL GM, Serum ß-D-Glucan				lung	aspergillus	flavus		dead
Ghazanfari#9	70	male	DM, HTN, IHD			RT-PCR, CT-scan									1		1	ceftriaxone, azithromycin, vancomycin, imipenem, dexamethasone	1	1				BAL culture, BAL GM				lung	fusarium	incarnatum		dead
Ghazanfari#total	median=67	52.5% female	HTN(40%), IHD (35%), DM (27.5%)	7.5% steroid		RT-PCR, CT-scan	median=14130								1		1	ceftriaxone, azithromycin, vancomycin, imipenem, dexamethasone	1	1		cough(100%), headache(47.5%), nausea(22.5), lethargy(70%)		BAL culture(72.5%), BAL GM(60%) , serum GM(37.5%), Serum b-D-glucan (15%)				lung	Aspergillus (75.8%), Fusarium (20.6%), Diaporthe (2.5%)			92.5% dead
Hakamifard	35	male	0	0	fever(38.5°C), myalgia, dry cough, loss of appetite, dyspnea, hypoxia(SpO2=88%)	RT-PCR, CT-scan	900			95					1		0	interferon beta 1-a, methylprendisolone	1	0	25	shortness of breath, cough, hypoxia (SpO2=87%), facial nerve palsy	Brain MRI: a focal mass with smooth ring enhancement in the left cerebellar peduncle (brain abscess)/ chest CT scan: parenchymal consolidation and soft tissue attenuated nodules with a random distribution	serum GM, histopathology, culture, DNA sequencing	amphotericin B (1 μg/ml), itraconazole (0.5 μg/ml), voriconazole (0.5 μg/ml), caspofungin (0.016 μg/ml), anidulafungin (0.008 μg/ml), micafungin (0.008 μg/ml)			lung, brain	aspergillus	ochraceus	voriconazole, liposomal amphotricin B	dead
Heydarifard	62	male	DM, HTN, IHD(CABG), diabetic nephropathy under hemodialysis, cataract surgery		shortness of breath, hypoxia(SpO2=60%), tachypnea(RR=24), crackle	RT-PCR, CT-scan	11300	170000	11.5	89.1	39	580	positive	BS=291, PH=7.23, pCO2=41.7, bicarbonate=17.8, Cr=5.4, BUN=46.7, FBS=186, Na=140, K=4.1, BUN=46.7, Cr=5.4, Mg=3.8, SGOT=189, SGPT=61, ALP=219, P=5.3, Ca=8.6	1		0	remdesivir, dexamethasone, ivermectin, N-acetyl cysteine, colchicine	1	0		headache, eye pain and edema, vision loss, proptosis, chemosis, conjunctivitis,cherry red spot (CRAO)	PNS CT scan: extensive opacification of right ethmoid, maxillary sinus, and nasal septum; obstruction of right ostiomeatal complex	histopathology				rhino-sino-orbital	mucorales		liposomal amphotricin B, debridment	dead
Hosseinikargar	38	male	AML, previous fugal sinusitis	chemotherapy	shortness of breath, fever, cough, leg pain	unspecified test, CT-scan	154300	18000	6.5					lymphocyte=3%, neutrophil=1%, blast=96%, MCV=92.5, RBC=2000000, pCO2=31, pO2=57.7, uric acid=8.3	1					1		blurred vision, tears in the right eye	PNS CT scan: an increase in mucosal thickness in the maxillary, sphenoid, and frontal sinuses of the right and left ethmoid, an opacification in the right ethmoid sinus	direct microscopy, culture, histopathology				rhino-sino	aspergillus		fluconazole, amphotricin B, debridement	dead
Karimi-Galougahi	61	female	0	0		RT-PCR								elevated BS without ketoacidosis			0	remdesivir, interferon-alpha, systemic corticosteroid	1	0	21	hemifacial pain, hemifacial numbness, vision loss, chemosis, proptosis, fixed mydriasis, frozen eye, black eschar on the skin overlying the right lateral nasal wall and malar and periorbital regions	PNS CT scan: opacification of the right maxillary sinus and anterior ethmoidal air cells with internal foci of air, Orbit MRI: abnormal focal signal intensity within the right intraorbital fat adjacent to the lamina papyracea without signs of abscess formation	histopathology				rhino-sino-orbital	mucorales		systemic antifungals, debridement
Khodavaisy	59	male	HTN, IHD (CABG)	aspirin, metoprolol, losartan		RT-PCR, CT-scan	13200		11.7	61	34	558		lymphocyte=24.1%, PMN=71.7%				sofosbuvir+daclatasvir ,interferon beta-1a, dexamethasone	1	1	33	hemoptysis	Chest CT scan: two cavitary lesions in both lungs	direct microscopy, culture, DNA sequencing				lung	aspergillus	tubingensis	voriconazole	alive
Mehrabi	51	male	0	0	cough, fever(39.4°C), dyspnea, fine crackles	RT-PCR, CT-scan	2700	128000		3+				lymphocyte=864				dexamethasone, prednisolone, ceftriaxone	1	1	12	headache, periorbital edema and redness, vision loss, tenderness over the sinuses, bilateral preorbital edema, palate lesion	Brain MRI: sinusitis, PNS CT scan: osteomeatal obliteration associated with opacification of bilateral maxillary, ethmoid, frontal, and the Rt sphenoid sinus	histopathology				rhino-sino-orbital	mucorales		liposomal amphotricin B, caspofungin, anterior orbitotomy, FESS	alive
Mohammadi	59	male	0	0	cough, shortness of breath, hypoxia(SpO2=76%)	RT-PCR, CT-scan	10400	136000	15.8	48.1				RBC=5.1, Neutrophil=88.1%, Lymphocyte= 7.7%, BUN=25.2, Cr=1.59, Na=146, K=4				remdesivir, methylprednisolone	1	0	14	nasal obstruction, left side facial and orbital swelling, necrosis of the left side lateral nasal wall, floor, and septum as well as left ethmoid and sphenoid sinuses, destruction of the left orbital floor and medial wall	PNS CT scan: involvement of the left ethmoid, sphenoid, maxillary and paranasal sinuses	direct microscopy, histopathology, culture, PCR	Amphotricin B (0.5 mg/mL), Itraconazole (16 mg/mL), voriconazole (32 mg/mL)			rhino-sino-orbital	rhizopus	oryzae	liposomal amphotricin B, debridment	dead
Nasri	42	female	DM, AML	metformin, idarubicin, cytarabine	fever(38.7°C), dry cough, dyspnea, myalgia, tachycardia(PR=109), tachypnea(RR=22), hypoxia(SpO2=91%), rhonchi	RT-PCR, CT-scan	500	18000	7.5	150			>10000	RBC=2700000, neutrophil=200, lymphocyte=200, Hct=24.4, BUN=8, Cr=0.5, FBS=194, ferritin=1583, Na=134, K=4.2	0		0	linezolid, meropenem, lopinavir/ritonavir, interferon Beta-1b	0	1	3		Chest CT scan: multiple vessel-related nodular opacities with ground glass halo with central and peripheral distribution, bilateral pleural effusion	serum GM				lung	aspergillus		liposomal amphotricin B	dead
Ostovan	61	female	DM, HTN		fatigue, malaise, body pain, headache, hypoxia(SpO2=90%)	RT-PCR, CT-scan	17400			>150	138		2700	ferritin=4144, PH=7.56, HCO3=19.2	0		0	lopinavir/ritonavir	0	0	5	proptosis, chemosis, negative doll’s eye refle	Brain CT scan: mucosal thickening of the paranasal sinuses, erosion of the right lamina papyracea with extraconal fat stranding, as well as hypodensities in the adjacent parts of the both frontal lobes	histopathology				rhino-sino-orbital	mucorales		liposomal amphotricin B, debridment	dead
Pakdel#1	56	female	DM, HTN			RT-PCR									0		0		1		7	Unilateral facial swelling, unilateral periorbital facial pain, orbital inflammation, eyelid edema, ptosis, proptosis, cranial nerve palsies, acute vision loss		histopathology				orbit	mucorales		amphotricin B, eye exenteration	alive
Pakdel#10	71	male	DM, HTN, cardiovascular disease			RT-PCR									1		0		1		14	ptosis, proptosis, acute vision loss		histopathology				sino-orbital	mucorales		amphotricin B, posaconazole, debridement	alive
Pakdel#11	55	male	DM, HTN, cirrhotic liver			RT-PCR									1		1		0		1	Necrotic nasal, palate necrosis, unilateral facial swelling, cranial nerve palsies		histopathology				sino-orbital	mucorales		amphotricin B, debridement, palate exenteration	dead
Pakdel#12	44	male	DM			RT-PCR									1		0		0		2	Necrotic nasal, unilateral periorbital facial pain, orbital inflammation, eyelid edema, ptosis, proptosis, acute vision loss		histopathology				sino-orbital	mucorales		amphotricin B, debridement, eye exenteration	dead
Pakdel#13	70	female	DM			RT-PCR									0		0		1		6	Headache, necrotic nasal, palate necrosis, unilateral facial swelling, unilateral periorbital facial pain, orbital inflammation, eyelid edema, ptosis, proptosis, acute vision loss		histopathology				rhino-orbital	mucorales		amphotricin B, debridement, eye exenteration	dead
Pakdel#14	14	male	AML	chemotherapy		RT-PCR									0		0		0		37	Fever, headache, necrotic nasal, nasal blockage, unilateral, facial swelling		histopathology				sinuses	mucorales		amphotricin B, caspofungin, debridement	alive
Pakdel#15	66	male	DM, HTN, asthma,TB			RT-PCR									0		0		1		18	Necrotic nasal, unilateral periorbital facial pain, Orbital inflammation, eyelid edema, ptosis, proptosis, acute vision loss		histopathology				sino-orbital	mucorales		amphotricin B, debridement	dead
Pakdel#2	50	male	DM, HTN			RT-PCR									1		0		1		1	Headache, unilateral facial swelling, unilateral periorbital facial pain, orbital inflammation, eyelid edema, ptosis, proptosis, cranial nerve palsies, acute		histopathology				orbit	mucorales		amphotricin B, posaconazole, eye exenteration	alive
Pakdel#3	66	male	DM, HTN			RT-PCR									0		0		0		21	Palate necrosis, orbital inflammation, eyelid edema, ptosis		histopathology				rhino-orbital	mucorales		amphotricin B, posaconazole, debridement	alive
Pakdel#4	52	female	DM, asthma, cardiovascular disease, hypothyroidism			RT-PCR									0		0		0		21	Unilateral periorbital facial pain, orbital inflammation, eyelid edema, ptosis, cranial nerve palsies, acute vision loss		histopathology				rhino-orbital	mucorales		amphotricin B, debridement, eye exenteration	alive
Pakdel#5	50	female	DM			RT-PCR									0		0		0		21	Fever, palate necrosis, unilateral facial swelling, unilateral periorbital facial pain, orbital inflammation, eyelid edema, cranial nerve palsies, acute vision loss		histopathology				rhino-orbital	mucorales		amphotricin B	dead
Pakdel#6	52	male	DM			RT-PCR									1		1		1		21	Fever, necrotic nasal, unilateral facial swelling, unilateral periorbital facial pain, Orbital inflammation, eyelid edema, ptosis, proptosis, cranial nerve palsies, acute vision loss		histopathology				rhino-orbital	mucorales		amphotricin B, posaconazole, caspofungin, debridement	alive
Pakdel#7	49	male	DM			RT-PCR									0		0		0		1	Headache, necrotic nasal, unilateral facial swelling, unilateral periorbital facial pain, orbital inflammation, eyelid oedema, ptosis, proptosis, cranial nerve palsies, acute vision loss, otologic symptom		histopathology				rhino-orbital	mucorales		amphotricin B, caspofungin, debridement	alive
Pakdel#8	49	female	DM, HTN			RT-PCR									1		0		1		5	Necrotic nasal, palate necrosis, unilateral facial swelling, unilateral periorbital facial pain, orbital inflammation, eyelid oedema, ptosis, proptosis, cranial nerve palsies, acute vision loss		histopathology				rhino-orbital	mucorales		amphotricin B, debridement, palate exenteration	dead
Pakdel#9	32	male	AML	chemotherpy		RT-PCR									0		0		0		7	Fever, headache, necrotic nasal, nasal blockage, unilateral periorbital facial pain, Orbital inflammation, eyelid edema, proptosis, cranial nerve palsies		histopathology				sino-orbital	mucorales		amphotricin B, debridement	dead
Pakdel#total	median=52	66% male	DM (87%), HTN (46%)		anosmia (60%), fever (33%), cough (27%), dyspnea (27%), myalgia (27%)	RT-PCR	9391			81.73	81.67			lymphocyte=1689.3, HbA1c=9.86	0.4			corticosteroid (46%), interferon (13%), remdisivir (6.6%), favipiravir (6.6%)	0.46		median=7	unilateral periorbital pain and edema (73%), eyelid ptosis (73%), acute vision loss (73%), proptosis (67%), unilateral facial edema (60%), cranial nerve palsy (60%), headache (33%), fever (27%), nasal blockage (13%), ear pain (7%)		histopathology				rhino–orbital (47%), sino-orbital (33%), orbital (13%), sinonasal(7%)	mucorales		amphotricin B (100%), posaconazole(27%), caspofungin (20%), debridement(93%), eye exenteration (33%), palate exenteration(13%)	47% dead
Ranjbar-Mobarake	74	female	DM		dyspnea, fever (39.5°C), hypoxia (SpO2=80%)	RT-PCR, CT-scan	8900	288000	10.6		70			FBS=350, Cr=1.1, Na=147, K=3.5, Mg=1.7	1		0	interferon Beta-1b, methylprednisolone	1	1		progressive foot lesion, fever (T=38°C), tachypnea(RR=32), tachycardia(PR=120)		histopathology, blood culture, PCR				foot lesion, blood	sarocladium	kiliense	liposomal amphotericin B, foot amputation	dead
Salehi2020#1	39	female	DM, cardiovascular disease			clinical									0	0	1		0	1	16			direct microscopy, culture, PCR					candida	albicans	fluconazole	alive
Salehi2020#10	63	male	DM, cardiovascular disease			clinical									1	0	0		0	1	20			direct microscopy, culture, PCR					candida	dubliniensis	fluconazole	alive
Salehi2020#11	72	female	CKD			clinical									0	0	0		0	1	11			direct microscopy, culture, PCR					candida	tropicalis	fluconazole, nystatin	alive
Salehi2020#12	81	male	cardiovascular disease			clinical									0	0	0		0	1	17			direct microscopy, culture, PCR					candida	albicans	fluconazole	alive
Salehi2020#13	85	female	DM, cardiovascular disease, CKD			RT-PCR									1	0	0		1	1	20			direct microscopy, culture, PCR					candida	albicans	fluconazole	alive
Salehi2020#14	62	male	cardiovascular disease			clinical									0	0	0		1	1	7			direct microscopy, culture, PCR					candida	albicans	fluconazole	alive
Salehi2020#15	71	female	DM, cardiovascular disease			clinical									0	0	0		0	0	5			direct microscopy, culture, PCR					candida	albicans	fluconazole	alive
Salehi2020#16	65	male	cardiovascular disease, CKD			RT-PCR									0	0	0		0	1	6			direct microscopy, culture, PCR					candida	albicans	fluconazole	alive
Salehi2020#17	83	female	DM, cardiovascular disease			clinical									0	0	0		0	0	4			direct microscopy, culture, PCR					candida	albicans, parapsilosis	fluconazole	alive
Salehi2020#18	61	female	cardiovascular disease			RT-PCR									0	0	0		0	0	2			direct microscopy, culture, PCR					candida	albicans	fluconazole	alive
Salehi2020#19	72	female	DM, cardiovascular disease			clinical									0	0	0		0	1	7			direct microscopy, culture, PCR					candida	albicans	fluconazole	alive
Salehi2020#2	75	male	DM, cardiovascular disease, pulmonary disease			clinical									1	1	1		1	1	22			direct microscopy, culture, PCR					candida	albicans, glabrata	fluconazole	alive
Salehi2020#20	69	female	0			clinical									0	0	0		0	1	1			direct microscopy, culture, PCR					candida	albicans	fluconazole	alive
Salehi2020#21	74	male	cardiovascular disease, CKD			clinical									0	0	0		0	1	2			direct microscopy, culture, PCR					candida	albicans	fluconazole	alive
Salehi2020#22	44	female	CKD			clinical									1	0	0		0	1	2			direct microscopy, culture, PCR					candida	albicans, glabrata, dubliniensis	caspofungin	alive
Salehi2020#23	75	female	DM, cardiovascular disease			clinical									0	0	0		0	1	1			direct microscopy, culture, PCR					candida	albicans	fluconazole	alive
Salehi2020#24	81	male	DM, cardiovascular disease, CKD			clinical									0	0	0		0	1	15			direct microscopy, culture, PCR					candida	albicans	fluconazole	alive
Salehi2020#25	90	female	other			clinical									0	0	0		0	0	0			direct microscopy, culture, PCR					candida	albicans	fluconazole	alive
Salehi2020#26	65	male	DM, cardiovascular disease			RT-PCR									0	0	0		0	1	7			direct microscopy, culture, PCR					candida	albicans	fluconazole	alive
Salehi2020#27	63	female	other			clinical									0	0	0		1	1	3			direct microscopy, culture, PCR					candida	albicans	nystatin	alive
Salehi2020#28	38	female	other			clinical									0	0	1		1	1	1			direct microscopy, culture, PCR					candida	albicans	fluconazole, nystatin	alive
Salehi2020#29	73	male	cardiovascular disease, pulmonary disease			RT-PCR									1	0	0		1	1	9			direct microscopy, culture, PCR					candida	albicans	fluconazole, nystatin	dead
Salehi2020#3	74	female	DM			RT-PCR									1	1	0		0	1	18			direct microscopy, culture, PCR					candida	albicans, parapsilosis	nystatin	alive
Salehi2020#30	65	female	other			clinical									1	0	0		1	1	3			direct microscopy, culture, PCR					candida	albicans ,glabrata	nystatin	alive
Salehi2020#31	32	female	hematological malignancy			RT-PCR									0	0	1		0	1	7			direct microscopy, culture, PCR					candida	albicans	fluconazole, nystatin	alive
Salehi2020#32	51	male	pulmonary disease			clinical									1	0	0		1	1	9			direct microscopy, culture, PCR					candida	albicans	fluconazole, nystatin	alive
Salehi2020#33	84	female	other			RT-PCR									0	0	1		1	1	1			direct microscopy, culture, PCR					candida	glabrata	nystatin	alive
Salehi2020#34	43	female	DM, cardiovascular disease, other			RT-PCR									1	0	0		1	1	16			direct microscopy, culture, PCR					candida	glabrata	fluconazole, nystatin	alive
Salehi2020#35	34	female	other			clinical									1	0	1		1	1	6			direct microscopy, culture, PCR					candida	albicans	fluconazole, nystatin	alive
Salehi2020#36	68	male	cardiovascular disease, other			RT-PCR									1	0	0		1	1	14			direct microscopy, culture, PCR					candida	albicans	fluconazole, nystatin	alive
Salehi2020#37	32	male	other			clinical									0	0	1		0	1	5			direct microscopy, culture, PCR					candida	dubliniensis	fluconazole	alive
Salehi2020#38	77	female	DM, cardiovascular disease, hematological malignancy, other			RT-PCR									1	0	1		1	1	1			direct microscopy, culture, PCR					candida	albicans, glabrata, dubliniensis	fluconazole, nystatin	dead
Salehi2020#39	57	male	DM, other			RT-PCR									1	0	0		1	1	1			direct microscopy, culture, PCR					candida	albicans	fluconazole, nystatin	alive
Salehi2020#4	80	male	DM, cardiovascular disease, pulmonary disease			clinical									1	0	0		0	1	20			direct microscopy, culture, PCR					candida	albicans	fluconazole, nystatin	alive
Salehi2020#40	42	male	other			clinical									0	0	1		1	1	2			direct microscopy, culture, PCR					candida	albicans	fluconazole, nystatin	alive
Salehi2020#41	79	male	DM, cardiovascular disease, other			RT-PCR									1	0	0		1	1	11			direct microscopy, culture, PCR					candida	albicans	fluconazole, nystatin	alive
Salehi2020#42	57	male	other			RT-PCR									1	0	0		0	1	1			direct microscopy, culture, PCR					candida	albicans, dubliniensis	nystatin	alive
Salehi2020#43	54	male	other			RT-PCR									0	0	0		0	1	30			direct microscopy, culture, PCR					candida	albicans	nystatin	alive
Salehi2020#44	81	male	CKD, other			RT-PCR									0	1	1		1	1	1			direct microscopy, culture, PCR					candida	albicans, tropicalis	nystatin	alive
Salehi2020#45	66	female	DM, cardiovascular disease, CKD, hematological malignancy, other			RT-PCR									1	0	1		1	1	11			direct microscopy, culture, PCR					candida	albicans	fluconazole, nystatin	alive
Salehi2020#46	61	male	hematological malignancy			clinical									1	0	0		0	1	6			direct microscopy, culture, PCR					candida	albicans	fluconazole, nystatin	alive
Salehi2020#47	81	female	other			clinical									1	0	0		0	1	1			direct microscopy, culture, PCR					candida	albicans	nystatin	alive
Salehi2020#48	27	female	other			RT-PCR									0	0	1		1	1	7			direct microscopy, culture, PCR					candida	dubliniensis	nystatin	alive
Salehi2020#49	51	female	other			RT-PCR									1	0	1		1	1	1			direct microscopy, culture, PCR					candida	albicans	fluconazole, nystatin	alive
Salehi2020#5	44	female	0			RT-PCR									1	0	0		0	1	14			direct microscopy, culture, PCR					candida	albicans	fluconazole	alive
Salehi2020#50	54	female	DM, cardiovascular disease, CKD, hematological malignancy, other			RT-PCR									1	0	1		1	1	8			direct microscopy, culture, PCR					candida	albicans	fluconazole, nystatin	alive
Salehi2020#51	74	male	cardiovascular disease, CKD			RT-PCR									1	1	1		1	1	9			direct microscopy, culture, PCR					candida	albicans		dead
Salehi2020#52	70	male	cardiovascular disease, CKD, other			clinical									1	1	1		1	1	4			direct microscopy, culture, PCR					candida	albicans	nystatin	alive
Salehi2020#53	31	male	other			RT-PCR									1	0	0		1	1	10			direct microscopy, culture, PCR					candida	albicans	fluconazole, nystatin	alive
Salehi2020#6	63	female	DM, cardiovascular disease			clinical									1	0	0		0	1	9			direct microscopy, culture, PCR					candida	albicans	fluconazole	alive
Salehi2020#7	58	female	pulmonary disease			clinical									0	0	0		0	1	10			direct microscopy, culture, PCR					candida	albicans, glabrata, parapsilosis	fluconazole	alive
Salehi2020#8	71	female	DM, cardiovascular disease			clinical									0	0	0		0	1	6			direct microscopy, culture, PCR					candida	krusei	fluconazole, nystatin	alive
Salehi2020#9	82	female	cardiovascular disease			clinical									0	0	0		0	1	14			direct microscopy, culture, PCR					candida	albicans	fluconazole, nystatin	alive
Salehi2020#total	mean=63.1	56.6% female	Cardiovascular diseases (52.8%), DM (37.7 %), CKD (20.7%), hematological malignancies (9.4%)				Leukopenia (18.9%), Leukocytosis(18.9%)							lymphopenia (71%)	0.4905	0.0943	0.3018		0.471	0.925	mean= 8	pseudomembranous structures or white plaques on the intraoral mucous layer with or without symptoms such as dry mouth and glossalgia		direct microscopy, culture, PCR	Amphotricin B (0.016–0.25 μg/mL), anidulafungin (0.008–0.062 μg/mL), micafungin (0.008–0.016 μg/mL), caspofungin (0.008–2 μg/mL), fluconazole (0.125–1 μg/mL)	Amphotericin B, anidulafungin, micafungin, fluconazole (except 2 resistant isolates), voriconazole (except 2 intermediate isolates), caspofungin (except 2 resistant isolates & 9 intermediate isolates)		oropharynx	candida	albicans (70.7%), glabrata (10.7%), dubliniensis (9.2%), parapsilosis sensu stricto (4.6%), tropicalis (3%), krusei (1.5%)	fluconazole (39.6%), nystatin (24.5%), caspofungin (1.8%), fluconazole+nystatin (32%)
Salehi2021	70	male			tachypnea (RR=28), hypoxia (Spo2= 80%)	RT-PCR, CT-scan	7200	176000	16	40	30	440	2572	lymphocyte=216, PMN=95.5%, ferritin=3000, Cr=1.1			0	hydroxychloroquine, interferon beta-1, dexamethasone, methylprednisolone, atazanavir/ritonavir	1	0	36	respiratory distress	Chest CT scan: 1st: three foci of peripheral wedge-shaped air-space opacities with reverse halo in the right middle lobe, 2nd: irregular cavities, one of which contained sloughed debris mimicking a fungus ball and two cavities connected with bronchial lumen via bronchial wall defects	direct microscopy, culture, DNA sequencing				lung	aspergillus	flavus	voriconazole	dead
Sharifpour	68	male	DM, HTN, IHD (CABG)	Losamix, ASA, Novomix, Metoral, Atrovastatin, Apixaban	weakness and lethargy, dyspnea, fever (37.5°), chills, cough, tachypnea(RR=28), tachycardia(PR=131), hypoxia(SpO2: 88%)	RT-PCR, CT-scan	19200	391000	11.3		86			lymphocyte=4.9%, PMN=91%, Na=133, K=4.8, ALT=54, AST=24, ALP=394, BUN=68, Cr=1.7	1		1				60	weakness and lethargy, weight loss, nausea, dyspnea, productive cough	Chest CT scan: a solid mass partially surrounded by a crescent of air (air crescent sign) in the right lower lobe (RLL) characteristic of aspergilloma	serum GM				lung	aspergillus		amphotricin B, voricanazole	alive
Shirvani#total	mean=60.6	56% male	immune suppressive diseases																					PCR	Amphotricin B (0.003-0.5 μg/mL), voriconazole (0.003-1 μg/mL), itraconazole(0.003-16 μg/mL), fluconazole(0.125-64 μg/mL)			lung	candida	albicans (96%), parapsilosis (4%)
Tabarsi	50	female	DM, HTN, gastric bypass surgery	diltiazem, losartan	dry cough, shortness of breath, myalgia, fatigue, tachpnea(RR=32), hypoxia(SpO2=88%)	RT-PCR	12800		11.4	53	71	402		BS=224, HbA1c=7.4, neutrophil=78%			0	remdesivir, dexamethasone	1		26	facial swelling, facial numbness, periorbital edema and erythema,headache, necrotic eschars on the palate and nasal turbinates	PNS CT scan: severe mucosal thickening of the left maxillary sinus and erosive changes of the maxillary sinus and the left inferior orbital rim	histopathology, direct microscopy, culture, DNA sequencing				rhino-sino-orbital	rhizopus	arrhizus	liposomal amphotericin B, debridment	alive
Veisi#1	40	female	0	0		RT-PCR, CT-scan											0	remdesivir, levofloxacin, dexamethasone	1	1	8	bilateral vision loss, periorbital pain, blepharoptosis, ophthalmoplegia, proptosis, fixed mydriasis	Orbital CT scan: opacifications of paranasal sinuses, more prominent in the posterior ethmoidal and sphenoidal sinuses, and extending to the posterior orbital space; MRI: an extension of the disease into the anterior cranial fossa	histopathology				Rhino-sino-orbital, brain	mucorales		amphotericin B, debridement	dead
Veisi#2	54	male	DM			RT-PCR, CT-scan											0	remdesivir, levofloxacin, dexamethasone	1	1	7	left orbital pain, periorbital swelling, vision loss, blepharoptosis, deficient ocular motilities, proptosis, mild conjunctival injection, chemosis	PNS CT scan: unilateral opacifications of the left orbit and paranasal sinuses	histopathology				Rhino-sino-orbital	mucorales		amphotericin B, posaconazole, debridement	alive

## Sheet: Studies
first author	pub year	province	study type	sample size	incidence	mortality
Abolghasemi	2021	Tehran	case report	1
Arastehfar	2021	Khorasan Razavi	cross-sectional	7	0.03% (fungemia in ICU COVID patients)	0.857
Davoodi	2021	Mazandaran	case report	1
Fazeli	2021	Kermanshah	cross-sectional	12		0.667
Ghazanfari	2021	Mazandaran	cross-sectional	40	13.24%(Probable CAPMI in ICU COVID patients)	0.925
Hakimifard	2021	Isfahan	case report	1
Heydarifard	2021	Tehran	case report	1
Hosseinikargar	2021	Khorasan Razavi	case report	1
Karimi-Galougahi	2021	Tehran	case report	1
Khodavaisy	2021	Tehran	case report	1
Mehrabi	2021	Bushehr/Fars	case report	1
Mohammadi	2021	Qazvin	case report	1
Nasri	2020	Isfahan	case report	1
Ostovan	2021	Fars	case report	1
Pakdel	2021	Tehran	cross-sectional	15		0.47
Ranjbar-Mobarake	2021	Isfahan	case report	1
Salehi	2020	Tehran	cross-sectional	53	5% (Oropharyngeal candidiasis in hospitalized COVID-19 Patients)
Salehi	2021	Tehran	case report	1
Sharifpour	2021	Mazandaran	case report	1
Shirvani	2021	Tehran	cross-sectional	25
Tabarsi	2021	Tehran	case report	1
Veisi	2021	Tehran	case report	2
